# Supplementary material for: Landscape of the genome and host cell response of Mycobacterium shigaense reveals pathogenic features
Source: Emerg Microbes Infect. 2018 Jun 22;7:112. doi: 10.1038/s41426-018-0116-z (PMC6015043; doi:10.1038/s41426-018-0116-z)
Supplement: Supplementary file 8 — Supplementary Table S1 [file 41426_2018_116_MOESM8_ESM.xlsx]

## Sheet: Sheet1
Supplementary Table S1. RT-PCR primers
Gene	Primer	Sequence
B-actin	F	5'-GCCGCCAGCTCACCAT-3'
	R	5'-AATCCTTCTGACCCATGCCC-3'
CCL4	F	5'-CTGTGCTGATCCCAGTGAATC-3'
	R	5'-TCAGTTCAGTTCCAGGTCATACA-3'
TLR7	F	5'-TCCTTGGGGCTAGATGGTTTC-3'
	R	5'-TCCACGATCACATGGTTCTTTG-3'
CCL3L1	F	5'-CACCTCCCGACAGATTCCAC-3'
	R	5'-GGTCACTGACGTATTTCTGGAC-3'
CXCL5	F	5'-AGCTGCGTTGCGTTTGTTTAC-3'
	R	5'-TGGCGAACACTTGCAGATTAC-3'
TRIM22	F	5'-CTGTCCTGTGTGTCAGACCAG-3'
	R	5'-TGTGGGCTCATCTTGACCTCT-3'
IFI44L	F	5'-AGCCGTCAGGGATGTACTATAAC-3'
	R	5'-AGGGAATCATTTGGCTCTGTAGA-3'
