# Supplementary material for: Landscape of the genome and host cell response of Mycobacterium shigaense reveals pathogenic features
Source: Emerg Microbes Infect. 2018 Jun 22;7:112. doi: 10.1038/s41426-018-0116-z (PMC6015043; doi:10.1038/s41426-018-0116-z)
Supplement: Supplementary file 9 — Supplementary Table S2 [file 41426_2018_116_MOESM9_ESM.xlsx]

## Sheet: sheet 1
Supplementary Table S2. Summary of sequencing reads
PacBio
Total reads	42739
Total bases (bp)	97859733
Illumina Hiseq2000
Total read pair	9,012,652 X 2
Total bases (bp)	1802530400
Average read length (bp)	100
Average coverage	346
