# Supplementary material for: Landscape of the genome and host cell response of Mycobacterium shigaense reveals pathogenic features
Source: Emerg Microbes Infect. 2018 Jun 22;7:112. doi: 10.1038/s41426-018-0116-z (PMC6015043; doi:10.1038/s41426-018-0116-z)
Supplement: Supplementary file 10 — Supplementary Table S3 [file 41426_2018_116_MOESM10_ESM.xlsx]

## Sheet: Sheet1
Supplementary Table S3. Summary of M. shigaense genome
Category	Value
Genome length (bp)	5207883
GC content (%)	67.2
Genes	5098
rRNAs	3
tRNAs	47
Pseudogenes	43
Gene/Genome (%)	91.98
Gene average length (bp)	929
Gene density (genes/kb)	0.9789
